# Supplementary material for: The novel genus Brakhagea gen. nov. is constituted by four planctomycetal species isolated from aquatic environments in Northern Germany
Source: Sci Rep. 2026 Apr 19;16:12750. doi: 10.1038/s41598-026-47393-x (PMC13092639; doi:10.1038/s41598-026-47393-x)
Supplement: Supplementary file 1 — Supplementary Material 1 [file 41598_2026_47393_MOESM1_ESM.xlsx]

## Sheet: Sheet1
Table S1. Materials and tools used during genome sequencing of the novel isolates
Strain name	SH449	SH501	SH551	SH467
DNA Extraction	Wizard® HMW DNA Extraction Kit	Wizard® HMW DNA Extraction Kit	Wizard® HMW DNA Extraction Kit	Wizard® HMW DNA Extraction Kit
ONT Sequencing Kit	SQK-NBD114.24	SQK-NBD114.24	SQK-NBD114.24	SQK-NBD114.24
ONT Flow cell	FLO-MIN114	FLO-MIN114	FLO-MIN114	FLO-MIN114
Bascaller	Dorado 0.3.0	Dorado 0.5.0	Dorado 0.5.0	Dorado 0.3.0
Basecalling_model	dna_r10.4.1_e8.2_400bps_sup@v4.2.0	dna_r10.4.1_e8.2_400bps_sup@v4.3.0	dna_r10.4.1_e8.2_400bps_sup@v4.3.0	dna_r10.4.1_e8.2_400bps_sup@v4.2.0
Demultiplexing	Guppy 6.5.7	Dorado 0.5.0	Dorado 0.5.0	Guppy 6.5.7
Q10 filtering	NanoFilt 2.8.0	Dorado 0.5.0	Dorado 0.5.0	NanoFilt 2.8.0
Read QC long reads	NanoPlot 1.41.0	NanoPlot 1.41.0	NanoPlot 1.41.0	NanoPlot 1.41.0
Assembly	Flye 2.9.1 (--nano-hq, --min-overlap 2500)	Flye 2.9.1 (--nano-hq, --min-overlap 5000)	Flye 2.9.1 (--nano-hq, --min-overlap 5000)	Flye 2.9.1 (--nano-hq)
Long-read Polishing	Medaka 1.7.2	Medaka 1.7.2	Medaka 1.7.2	Medaka 1.7.2
Medaka Model	r1041_e82_400bps_sup_g615	r1041_e82_400bps_sup_g615	r1041_e82_400bps_sup_g615	r1041_e82_400bps_sup_g615
Read QC short reads	FastQC 0.74	FastQC 0.74	FastQC 0.74	FastQC 0.74
Mappig of short reads	BWA-MEM2 2.2.1	BWA-MEM2 2.2.1	BWA-MEM2 2.2.1	BWA-MEM2 2.2.1
Short-read polishing	Pilon 1.20.1	Pilon 1.20.1	Pilon 1.20.1	Pilon 1.20.1
Evaluation of completeness	BUSCO 5.4.6	BUSCO 5.5.0	BUSCO 5.5.0	BUSCO 5.5.0
Annotation for rotation	Prokka 1.14.6	Prokka 1.14.6	Prokka 1.14.6	Prokka 1.14.6
