# Supplementary material for: The novel genus Brakhagea gen. nov. is constituted by four planctomycetal species isolated from aquatic environments in Northern Germany
Source: Sci Rep. 2026 Apr 19;16:12750. doi: 10.1038/s41598-026-47393-x (PMC13092639; doi:10.1038/s41598-026-47393-x)
Supplement: Supplementary file 2 — Supplementary Material 2 [file 41598_2026_47393_MOESM2_ESM.xlsx]

## Sheet: ncbi_dataset
Table S2. RefSeq accession numbers of the genome sequences used for phylogenetic tree reconstruction
Species name	Strain name	RefSeq Accession number
Rhodopirellula baltica	SH1	GCF_000196115.1
Gemmata obscuriglobus	DSM 5831	GCF_003149495.1
Gimesia maris	DSM 8797	GCF_008298035.1
Telmatocola sphagniphila	SP2	GCF_018398935.1
Anaerohalosphaera lusitana	ST-NAGAB-D1	GCF_002007645.1
Singulisphaera acidiphila	DSM 18658	GCF_000242455.2
Rubinisphaera brasiliensis	DSM 5305	GCF_000165715.2
Planctopirus limnophila	DSM 3776	GCF_000092105.1
Phycisphaera mikurensis	NBRC 102666	GCF_000284115.1
Sedimentisphaera salicampi	ST-PulAB-D4	GCF_002117005.1
Isosphaera pallida	ATCC 43644	GCF_000186345.1
Aquisphaera giovannonii	OJF2	GCF_008087625.1
Frigoriglobus tundricola	PL17	GCF_013128195.2
Stieleria varia	Pla52n	GCF_038443385.1
Lignipirellula cremea	Pla85_3_4	GCF_007751035.1
Limnoglobus roseus	PX52	GCF_008254045.1
Anatilimnocola aggregata	ETA_A8	GCF_007747655.1
Fuerstiella marisgermanici	NH11	GCF_001983935.1
Rubripirellula lacrimiformis	K22.7	GCF_007741535.1
Aureliella helgolandensis	Q31a	GCF_007752135.1
Roseimaritima ulvae	UC8	GCF_008065135.1
Gimesia benthica	E7	GCF_009720525.1
Stieleria marina	K23_9	GCF_007741555.1
Urbifossiella limnaea	ETA_A1	GCF_007747215.1
Symmachiella dynata	Mal52	GCF_007747995.1
Maioricimonas rarisocia	Mal4	GCF_007747795.1
Saltatorellus ferox	Poly30	GCF_007751475.1
Kolteria novifilia	Pan216	GCF_007748055.1
Paludisphaera borealis	PX4	GCF_001956985.1
Tundrisphaera lichenicola	P12	GCF_051175385.1
Planctellipticum variicoloris	SH412	GCF_030622045.1
Rosistilla oblonga	CA51	GCF_007751715.1
Roseimaritima multifibrata	FF011L	GCF_007741495.1
Humisphaera borealis	M1803	GCF_015169395.1
Schlesneria sphaerica	T3-172	GCF_044336245.1
Tundrisphaera macrotermitis	TA3	GCF_051175315.1
Lacipirellula parvula	PX69	GCF_009177095.1
Engelhardtia mirabilis	Pla133	GCF_007748095.1
Tuwongella immobilis	MBLW1	GCF_901538355.1
Pirellulimonas nuda	Pla175	GCF_007750855.1
Aeoliella mucimassa	Pan181	GCF_007748035.1
Mariniblastus fucicola	FC18	GCF_008087665.1
Bremerella volcania	Pan97	GCF_007748115.1
Polystyrenella longa	Pla110	GCF_007750395.1
Adhaeretor mobilis	HG15A2	GCF_007741515.1
Planctomicrobium stercoris	SH661	GCF_051465655.1
Fontivita pretiosa	B-254	GCF_050410795.1
Planctomicrobium limosum	SH527	GCF_051465645.1
Lacunimicrobium album	SH248	GCF_052161635.1
Planctomicrobium aquicomposti	SH664	GCF_051466325.1
Planctopirus ephydatiae	spb1	GCF_007752345.1
Rohdeia mirabilis	Pla163	GCF_007750655.1
Thermogutta terrifontis	R1	GCF_002277955.1
Planctomicrobium mucosum	SH668	GCF_051466335.1
Poriferisphaera corsica	KS4	GCF_007747445.1
Limihaloglobus sulfuriphilus	SM-Chi-D1	GCF_001999965.1
Mucisphaera calidilacus	Pan265	GCF_007748075.1
Sedimentisphaera cyanobacteriorum	L21-RPul-D3	GCF_001997385.1
Candidatus Kuenenia stuttgartensis	CSTR1	GCF_011066545.1
Roseiconus lacunae	HD01	GCF_035610185.1
Gemmata massiliana	Soil9	GCF_901538265.1
Candidatus Uabimicrobium amorphum	SRT547	GCF_009002475.1
Crateriforma spongiae	HD03	GCF_047300955.1
Kueselia aquadivae	EP7	GCF_038400315.1
Thermogutta hypogea	JCM 19991	GCF_055386265.1
Candidatus Uabimicrobium helgolandensis	HlEnr_7	GCF_041508025.1
Tautonia plasticadhaerens	ElP	GCF_007752535.1
Crateriforma conspicua	Mal65	GCF_007752935.1
Stieleria magnilauensis	TBK1r	GCF_007753675.1
Gimesia fumaroli	Enr17	GCF_007754425.1
Botrimarina mediterranea	Spa11	GCF_007753265.1
Thalassoglobus polymorphus	Mal48	GCF_007744255.1
Rosistilla carotiformis	Poly24	GCF_007753095.1
Gimesia alba	Pan241w	GCF_007744675.1
Stieleria neptunia	Enr13	GCF_007754155.1
Lacipirellula limnantheis	I41	GCF_007746075.1
Rosistilla ulvae	EC9	GCF_007741475.1
Alienimonas californiensis	CA12	GCF_007743815.1
Caulifigura coniformis	Pan44	GCF_007745175.1
Stratiformator vulcanicus	Pan189	GCF_007744515.1
Calycomorphotria hydatis	V22	GCF_007745435.1
Gimesia aquarii	V144	GCF_007748195.1
Bythopirellula goksoeyrii	Pr1d	GCF_008065115.1
Gimesia algae	Pan161	GCF_007746795.1
Stieleria maiorica	Mal15	GCF_008035925.1
Gimesia panareensis	Enr10	GCF_007748155.1
Stieleria bergensis	SV_7m_r	GCF_007745635.1
Gimesia chilikensis	JC646	GCF_008329715.1
Blastopirellula marina	DSM 3645	GCF_000153105.1
Bremerella cremea	JCM 17758	GCF_039541315.1
Schlesneria paludicola	DSM 18645	GCF_000255655.1
Rhodopirellula europaea	6C	GCF_000338295.1
Zavarzinella formosa	DSM 19928	GCF_000255705.1
Rhodopirellula sallentina	SM41	GCF_000346505.1
Rhodopirellula maiorica	SM1	GCF_000346295.1
Gemmata palustris	G18	GCF_017939745.1
Rubripirellula obstinata	LF1	GCF_008374075.1
Anatilimnocola floriformis	PX40	GCF_024256385.1
Paludisphaera mucosa	Pla2	GCF_029589435.1
Thermostilla marina	JCM 19992	GCF_054657455.1
Rubinisphaera italica	Pan54	GCF_007859715.1
Thermopirellula anaerolimosa	JCM 17478	GCF_054657335.1
Algisphaera agarilytica	DSM 103725	GCF_014207595.1
Symmachiella macrocystis	CA54	GCF_007860075.1
Blastopirellula sediminis	JC732	GCF_020966755.1
Fimbriiglobus ruber	SP5	GCF_002197845.1
Rubripirellula amarantea	Pla22	GCF_007859865.1
Pseudobythopirellula maris	Mal64	GCF_007859945.1
Thalassoroseus pseudoceratinae	JC658	GCF_011634775.1
Rubripirellula reticaptiva	Poly59	GCF_007860175.1
Posidoniimonas corsicana	KOR34	GCF_007859765.1
Allorhodopirellula heiligendammensis	Poly21	GCF_007860105.1
Blastopirellula retiformator	Enr8	GCF_007859755.1
Bythopirellula polymerisocia	Pla144	GCF_007860015.1
Botrimarina hoheduenensis	Pla111	GCF_007859815.1
Rubripirellula tenax	Poly51	GCF_007860125.1
Novipirellula aureliae	Q31b	GCF_007860185.1
Posidoniimonas polymericola	Pla123a	GCF_007859935.1
Natronomicrosphaera hydrolytica	AB-hyl4	GCF_041821185.1
Botrimarina colliarenosi	Pla108	GCF_007859955.1
Tautonia rosea	JC657	GCF_012958305.1
Neorhodopirellula lusitana	DSM 25457	GCF_900182915.1
Novipirellula galeiformis	Pla52o	GCF_007860095.1
Rubinisphaera margarita	ICM_H10	GCF_022267515.1
Rhodopirellula halodulae	JC737	GCF_020966775.1
Roseiconus nitratireducens	JC645	GCF_008629675.1
Bremerella alba	FF15	GCF_013618625.1
Novipirellula caenicola	NBRC 110016	GCF_039545035.1
Singulisphaera rosea	S26	GCF_054877945.1
Rhodopirellula islandica	K833	GCF_001027925.1
Novipirellula artificiosorum	Poly41	GCF_007860135.1
Planctomicrobium piriforme	DSM 26348	GCF_900113665.1
Tautonia marina	JC650	GCF_009177065.1
Aeoliella straminimaris	ICT_H6.2	GCF_024054565.1
Thermogemmata fonticola	2918	GCF_013694095.1
Paludisphaera rhizosphaerae	JC665	GCF_011065895.1
Neorhodopirellula pilleata	Pla100	GCF_007859915.1
Rhodopirellula bahusiensis	SWK21	GCF_002727185.1
Novipirellula rosea	JCM 17759	GCF_039541335.1
Paludisphaera soli	JC670	GCF_011064595.1
Allorhodopirellula solitaria	CA85	GCF_007859855.1
Aporhodopirellula rubra	CECT 8075	GCF_014192335.1
Novipirellula herctigrandis	CA13	GCF_007859835.1
Anaeroglomus insulsum	U12dextr	GCF_050689095.1
Planctopirus hydrillae	JC280	GCF_001707835.1
Anaerobaca lacustris	M17dextr	GCF_030012215.1
Stieleria mannarensis	JC639	GCF_014154935.1
Aporhodopirellula aestuarii	ICT_H3.1	GCF_023701485.1
Thalassoglobus neptunius	KOR42	GCF_007859735.1
Tautonia sociabilis	GM2012	GCF_003977685.1
Gemmata algarum	JC673	GCF_034097035.1
Roseimaritima sediminicola	JC651	GCF_009618275.1
Aquisphaera insulae	JC669	GCF_011064615.1
Stieleria tagensis	TO1_6	GCF_024129865.1
Stieleria sedimenti	ICT_E10.1	GCF_025060895.1
Alienimonas chondri	LzC2	GCF_013036045.1
Candidatus Laterigemmans baculatus	JC640	GCF_010367455.1
Candidatus Brocadia sinica JPN1	JPN1	GCF_000949635.1
Candidatus Scalindua japonica	husup-a2	GCF_002443295.1
Candidatus Brocadia sapporoensis	40	GCF_001753675.2
